# Supplementary material for: Molecular Networking, Network Pharmacology, and Molecular Docking Approaches Employed to Investigate the Changes in Ephedrae Herba before and after Honey-Processing
Source: Molecules. 2022 Jun 23;27(13):4057. doi: 10.3390/molecules27134057 (PMC9268138; doi:10.3390/molecules27134057)
Supplement: Supplementary file 1 [file molecules-27-04057-s001.zip]

Archive with 1 entries (1 files):
- molecules-1768131-supplementary.pdf
